# Supplementary material for: FLAME: A Web Tool for Functional and Literature Enrichment Analysis of Multiple Gene Lists
Source: Biology (Basel). 2021 Jul 14;10(7):665. doi: 10.3390/biology10070665 (PMC8301326; doi:10.3390/biology10070665)
Supplement: Supplementary file 1 [file biology-10-00665-s001.zip]

Archive with 7 entries (6 files):
- Supplementary Material/
- Supplementary Material/desktop.ini
- Supplementary Material/Figure S1.pdf
- Supplementary Material/Table S1.xlsx
- Supplementary Material/Table S2.xlsx
- Supplementary Material/Table S3.xlsx
- Supplementary Material/Table S4.xlsx
