# Supplementary material for: FLAME: A Web Tool for Functional and Literature Enrichment Analysis of Multiple Gene Lists
Source: Biology (Basel). 2021 Jul 14;10(7):665. doi: 10.3390/biology10070665 (PMC8301326; doi:10.3390/biology10070665)
Supplement: Supplementary file 1 [file biology-10-00665-s001.zip › Supplementary Material/Table S1.xlsx]

## Sheet: SUPPL TABLE S1
Susceptibility-associated gene signature (SAS)
ALDH1A3
Apol7e
Apol9a/Apol9b
ARG2
ARHGAP9
ARID3A
ASPRV1
B2M
BC005685
BDKRB1
BHLHA15
BST2
C1orf187
C1QA
C20orf123
C21orf91
CAPG
CCDC109B
CCL2
CCL20
CCL4
CD14
CD177
CD3E
CD44
CD80
Ceacam11
CEACAM3
CELA3B
Ces2f
CHST11
CKAP4
CPA2
Crem
CST7
Ctla2a
CTRL
CTSW
CYP4F3
CYR61
DDX60
DERL3
DLK1
DNASE1L3
DOCK11
DUOXA1
EBI3
ECSCR
EGR3
Expi
F5
Fer1l4
FST
GATA3
GBP7
GGTA1
GPR110
GRHL3
H2-Q8
HCAR2
HERC6
HESX1
ICAM1
Ifi47
IFIT1B
IFIT2
IFIT3
Igtp
IL18BP
IL2RB
IL4R
IL5RA
INHBA
IRF9
IRGM
Irgm2
ISG15
Klra4
Klrb1c
KLRC1
KLRG1
LAT2
LCK
LGALS9B
LRP8
Ly6a
Lyz1/Lyz2
MS4A7
MT2A
MUC1
NLRP3
OAS2
OAS3
Oasl2
PADI4
Pcdhb9
PDPN
PIK3AP1
PIM1
PIWIL2
PLA2G2E
PLAUR
PLCG2
PPM1M
PRDM1
PREX1
PRG2
PROCR
PRSS16
PSMB8
PSMB9
RBP1
RDH12
REG1A
REG1B
REL
Retnlb
RIPK3
RNASE3
RNF183
RTP4
SEMA7A
SERPINA1
Serpinb6b
SH2B2
SH3BP2
SH3KBP1
SLAMF7
SLC13A3
SLC14A1
SLC16A6
SLFN12
SMOX
SPP1
Sprr1a
SPTSSB
SRPX2
STAT1
STAT4
TAP1
TBX21
TC2N
TGFB1
TGM1
TGM2
Tlr12
TMEM154
TMEM229B
TNFRSF11B
TNFRSF17
TNFRSF18
TNFRSF1B
TNFRSF4
TNFSF10
TRIM10
TRIM15
TRIM40
UBASH3B
UBE2L6
USP18
WISP1
WNT5A
XAF1
ZBP1
ZMYND15
