# Supplementary material for: FLAME: A Web Tool for Functional and Literature Enrichment Analysis of Multiple Gene Lists
Source: Biology (Basel). 2021 Jul 14;10(7):665. doi: 10.3390/biology10070665 (PMC8301326; doi:10.3390/biology10070665)
Supplement: Supplementary file 1 [file biology-10-00665-s001.zip › Supplementary Material/Table S2.xlsx]

## Sheet: SUPPL TABLE S2
KEGG/REACTOME PATHWAYS
DATASOURCE	TERM_ID	FUNCTION	P_VALUE	-LOG_PVALUE	TERM_SIZE	QUERY_SIZE	INTERSECTION_SIZE	ENRICHMENT_SCORE
REAC	REAC:R-MMU-5669034	TNFs bind their physiological receptors	7.75e-03	2.1	23	69	4	17.39
KEGG	KEGG:05321	Inflammatory bowel disease	2.53e-03	2.6	61	85	6	9.84
KEGG	KEGG:04658	Th1 and Th2 cell differentiation	1.87e-04	3.7	87	85	8	9.2
KEGG	KEGG:05144	Malaria	1.76e-02	1.8	55	85	5	9.09
KEGG	KEGG:04659	Th17 cell differentiation	6.68e-04	3.2	103	85	8	7.77
KEGG	KEGG:04650	Natural killer cell mediated cytotoxicity	1.41e-03	2.8	114	85	8	7.02
KEGG	KEGG:04061	Viral protein interaction with cytokine and cytokine receptor	2.53e-02	1.6	92	85	6	6.52
KEGG	KEGG:04933	AGE-RAGE signaling pathway in diabetic complications	3.77e-02	1.4	99	85	6	6.06
KEGG	KEGG:04060	Cytokine-cytokine receptor interaction	1.08e-05	5	287	85	15	5.23
KEGG	KEGG:05169	Epstein-Barr virus infection	9.61e-04	3	221	85	11	4.98
KEGG	KEGG:05164	Influenza A	2.39e-02	1.6	170	85	8	4.71
REAC	REAC:R-MMU-1280215	Cytokine Signaling in Immune system	1.13e-02	1.9	515	69	14	2.72
