# Supplementary material for: FLAME: A Web Tool for Functional and Literature Enrichment Analysis of Multiple Gene Lists
Source: Biology (Basel). 2021 Jul 14;10(7):665. doi: 10.3390/biology10070665 (PMC8301326; doi:10.3390/biology10070665)
Supplement: Supplementary file 1 [file biology-10-00665-s001.zip › Supplementary Material/Table S3.xlsx]

## Sheet: SUPPL TABLE S3
SAS ENRICHMENT FOR GENE ONTOLOGY BIOLOGICAL FUNCTIONS
DATASOURCE	TERM_ID	FUNCTION	P_VALUE	-LOG_PVALUE	TERM_SIZE	QUERY_SIZE	INTERSECTION_SIZE	ENRICHMENT_SCORE
GO:BP	GO:2000551	regulation of T-helper 2 cell cytokine production	4.89e-02	1.3	10	136	3	30
GO:BP	GO:0032753	positive regulation of interleukin-4 production	2.52e-02	1.6	24	136	4	16.67
GO:BP	GO:0002724	regulation of T cell cytokine production	2.41e-03	2.6	31	136	5	16.13
GO:BP	GO:0002828	regulation of type 2 immune response	2.84e-03	2.5	32	136	5	15.62
GO:BP	GO:0002369	T cell cytokine production	1.14e-02	1.9	42	136	5	11.9
GO:BP	GO:0042092	type 2 immune response	1.14e-02	1.9	42	136	5	11.9
GO:BP	GO:0002718	regulation of cytokine production involved in immune response	6.68e-06	5.2	86	136	9	10.47
GO:BP	GO:0043370	regulation of CD4-positive, alpha-beta T cell differentiation	2.23e-02	1.7	48	136	5	10.42
GO:BP	GO:2000514	regulation of CD4-positive, alpha-beta T cell activation	3.76e-03	2.4	60	136	6	10
GO:BP	GO:0046637	regulation of alpha-beta T cell differentiation	5.02e-03	2.3	63	136	6	9.52
GO:BP	GO:0003170	heart valve development	3.64e-02	1.4	53	136	5	9.43
GO:BP	GO:0046634	regulation of alpha-beta T cell activation	1.79e-05	4.7	96	136	9	9.38
GO:BP	GO:0002720	positive regulation of cytokine production involved in immune response	4.37e-02	1.4	55	136	5	9.09
GO:BP	GO:0002709	regulation of T cell mediated immunity	7.22e-03	2.1	67	136	6	8.96
GO:BP	GO:0002367	cytokine production involved in immune response	4.29e-05	4.4	106	136	9	8.49
GO:BP	GO:0048525	negative regulation of viral process	4.51e-04	3.3	101	136	8	7.92
GO:BP	GO:0002702	positive regulation of production of molecular mediator of immune response	5.24e-04	3.3	103	136	8	7.77
GO:BP	GO:0072676	lymphocyte migration	1.14e-03	2.9	114	136	8	7.02
GO:BP	GO:0002700	regulation of production of molecular mediator of immune response	5.21e-05	4.3	145	136	10	6.9
GO:BP	GO:0002456	T cell mediated immunity	6.77e-03	2.2	102	136	7	6.86
SAS ENRICHMENT FOR GENE ONTOLOGY MOLECULAR FUNCTIONS
DATASOURCE	TERM_ID	FUNCTION	P_VALUE	-LOG_PVALUE	TERM_SIZE	QUERY_SIZE	INTERSECTION_SIZE	ENRICHMENT_SCORE
GO:MF	GO:0005031	tumor necrosis factor-activated receptor activity	4.21e-03	2.4	7	136	3	42.86
GO:MF	GO:0005035	death receptor activity	1.00e-02	2	9	136	3	33.33
GO:MF	GO:0001730	2'-5'-oligoadenylate synthetase activity	2.58e-02	1.6	12	136	3	25
GO:MF	GO:0005178	integrin binding	1.12e-02	2	132	136	7	5.3
GO:MF	GO:0005125	cytokine activity	1.75e-02	1.8	251	136	9	3.59
GO:MF	GO:0030545	receptor regulator activity	3.50e-02	1.5	564	136	13	2.3
GO:MF	GO:0005102	signaling receptor binding	2.95e-02	1.5	1780	136	26	1.46
