# Supplementary material for: FLAME: A Web Tool for Functional and Literature Enrichment Analysis of Multiple Gene Lists
Source: Biology (Basel). 2021 Jul 14;10(7):665. doi: 10.3390/biology10070665 (PMC8301326; doi:10.3390/biology10070665)
Supplement: Supplementary file 1 [file biology-10-00665-s001.zip › Supplementary Material/Table S4.xlsx]

## Sheet: SUPPL TABLE S4
TRANSCRIPTION FACTORS PREDICTED TO BE INVOLVED IN SAS
DATASOURCE	TERM_ID	FUNCTION	P_VALUE	-LOG_PVALUE	TERM_SIZE	QUERY_SIZE	INTERSECTION_SIZE	ENRICHMENT_SCORE
TF	TF:M08887_1	Factor: IRF; motif: NNGAAANTGAAANN; match class: 1	1.88e-05	4.7	100	142	9	9
TF	TF:M10267_1	Factor: IRF-1; motif: NRAANNGAAASTGAAASYNN; match class: 1	1.88e-05	4.7	130	142	10	7.69
TF	TF:M00772_1	Factor: IRF; motif: RRAANTGAAASYGNV; match class: 1	7.05e-03	2.2	86	142	6	6.98
TF	TF:M00699_1	Factor: ICSBP; motif: RAARTGAAACTG; match class: 1	2.23e-02	1.7	72	142	5	6.94
TF	TF:M02767_1	Factor: IRF-3; motif: NARAANSGAAACYN; match class: 1	5.13e-04	3.3	202	142	10	4.95
TF	TF:M10268	Factor: IRF-2; motif: NAAANNGAAAGTGAAASTRN	1.75e-07	6.8	604	142	22	3.64
TF	TF:M02771	Factor: IRF-9; motif: NNRAAWCGAAACTNA	1.10e-03	3	405	142	13	3.21
TF	TF:M00453_1	Factor: IRF-7; motif: TNSGAAWNCGAAANTNNN; match class: 1	2.88e-03	2.5	381	142	12	3.15
TF	TF:M07045	Factor: IRF-1; motif: NNRAAANNGAAASN	1.23e-02	1.9	690	142	15	2.17
TF	TF:M10267	Factor: IRF-1; motif: NRAANNGAAASTGAAASYNN	4.32e-05	4.4	1287	142	27	2.1
TF	TF:M10269	Factor: IRF-3; motif: RAAARGGAAANNGAAASNGA	1.04e-03	3	1356	142	25	1.84
TF	TF:M00772	Factor: IRF; motif: RRAANTGAAASYGNV	4.87e-02	1.3	1146	142	18	1.57
TF	TF:M00699	Factor: ICSBP; motif: RAARTGAAACTG	2.54e-02	1.6	1347	142	21	1.56
TF	TF:M10366_1	Factor: Smad2; motif: NCTGYCTGN; match class: 1	2.71e-02	1.6	1564	142	23	1.47
TF	TF:M10270_1	Factor: IRF-4; motif: NAAARRGGAASTGARANN; match class: 1	3.46e-02	1.5	1702	142	24	1.41
TF	TF:M00774	Factor: NF-kappaB; motif: NGGGANTTYCCMNNNN	4.87e-02	1.3	1662	142	23	1.38
TF	TF:M00002	Factor: E47; motif: VSNGCAGGTGKNCNN	4.50e-02	1.3	2422	142	30	1.24
TF	TF:M10367_1	Factor: Smad3; motif: NNCTSNCWSCWS; match class: 1	1.23e-02	1.9	3165	142	39	1.23
TF	TF:M00746	Factor: Elf-1; motif: RNWMBAGGAART	4.15e-02	1.4	3859	142	42	1.09
TF	TF:M02831	Factor: Zfp281; motif: NNCCCCCCCCCCMYC	4.04e-02	1.4	3973	142	43	1.08
